# Supplementary material for: Maternal serum concentration of anti-Müllerian hormone is a better predictor than basal follicle stimulating hormone of successful blastocysts development during IVF treatment
Source: PLoS One. 2020 Oct 12;15(10):e0239779. doi: 10.1371/journal.pone.0239779 (PMC7549822; doi:10.1371/journal.pone.0239779)
Supplement: S1 Data — (CSV) [file pone.0239779.s002.csv]

pt.age	male.age	Ovul.Dys	Dimin.Ov.Res	Male.Factor	Endo.metr	Tubal.Liga	Tubal.dis	Utern.Factor	Other.gen.PGS.PGD	Unexplained	days.stim.meds	Tot.IU.med	day.of.trig	S1.Ganarelix	S2.LongLupron	S3.Lupron.Microflare	E2.attrigger.pg.ml	mat.follic.16attrigger	E2.per.mat.follicle.attrig.Q.R	type.trigger	max.FSH	min.AMH	oocytes.retrieved	X2pn.Normal.Fert	blasts.ET.vit	BLAST.DEV	clusters	blast.dev.med
40	42	N	Y	N	N	N	N	N	N	N	12	5400	13	Y	N	N	2507	8	313.4	HCG	8.4	1.6044	11	9	3	33.3	1	0
32	38	N	N	Y	N	N	N	N	N	N	9	2625	9	N	Y	N	3767	17	221.6	HCG	6.5	4.3389	25	13	10	76.9	2	1
32	33	N	N	N	Y	N	N	N	N	N	8	2175	9	Y	N	N	1906	12	158.8	HCG	5.1	2.52	17	9	4	44.4	1	1
41	36	N	Y	N	N	N	N	N	N	N	12	4350	13	Y	N	N	1635	7	233.6	HCG	16.8	1.0152	6	5	3	60	1	1
28	49	N	N	Y	N	N	N	N	Y	N	9	6059	10	N	Y	N	6059	19	318.9	HCG	6.2	5.622	53	35	8	22.9	1	0
30	31	N	Y	N	N	N	N	N	N	N	9	2250	10	Y	N	N	2748	12	229	HCG	9	2.18	18	14	3	21.4	2	0
33	35	N	N	N	N	N	N	Y	N	N	10	2175	11	N	Y	N	2699	18	149.9	HCG	5.9497	4.7	14	12	4	33.3	1	0
36	51	N	N	Y	N	N	N	N	N	N	9	3225	10	Y	N	N	5820	15	388	HCG	7	4.3	29	18	9	50	2	1
31	32	N	N	Y	Y	N	N	N	N	N	10	3450	11	Y	N	N	1767	6	294.5	HCG	14	2.1488	12	9	1	11.1	2	0
32	34	N	N	N	Y	N	N	N	N	N	9	4175	10	Y	Y	N	1909	10	190.9	HCG	6.5	4.14	17	12	8	66.7	2	1
34	44	N	N	Y	N	N	N	N	N	N	11	5325	12	N	Y	N	2992	11	272	HCG	6.9	2.9918	15	11	2	18.2	2	0
32	33	N	N	N	N	N	N	N	N	Y	10	5240	10	Y	N	N	1895	8	236.9	HCG	9.6	1.896	12	6	2	33.3	1	0
36	45	Y	N	N	N	N	N	N	N	N	12	4200	12	N	Y	N	1805	9	200.6	HCG	7	7.2813	16	13	2	15.4	2	0
33	51	N	N	Y	N	N	N	N	N	N	9	2825	10	Y	N	N	1709	10	170.9	HCG	7.2	3.01	11	5	4	80	1	1
29	29	N	Y	N	N	N	N	N	N	N	8	3000	9	Y	N	N	1611	6	268.5	HCG	8	1.7878	9	6	3	50	1	1
41	41	N	N	N	N	N	Y	N	N	N	11	5850	12	Y	N	N	2771	14	197.9	HCG	7.5	2.08	20	11	6	54.5	2	1
32	45	N	N	N	N	N	N	N	Y	N	10	4425	11	N	Y	N	2624	6	437.3	HCG	8.3	1.19	9	3	2	66.7	1	1
36	45	Y	N	N	N	N	N	N	N	N	12	4200	12	N	Y	N	1805	9	200.6	HCG	7	7.2813	16	13	2	15.4	2	0
38	37	N	N	Y	N	N	N	N	N	Y	12	5700	12	Y	N	N	1598	7	228.3	HCG	8.2485	2.04	24	9	2	22.2	2	0
35	39	N	N	N	N	N	N	N	N	Y	12	4350	12	Y	N	N	1261	6	210.2	HCG	7	2.3074	9	8	4	50	1	1
37	43	N	Y	Y	N	N	N	N	Y	N	9	3975	10	Y	N	N	2685	10	268.5	HCG	10.7	1.6551	11	9	5	55.6	2	1
37	36	N	N	Y	N	N	N	N	Y	N	10	3600	10	Y	N	N	3995	12	332.9	HCG	9	2.3918	10	7	5	71.4	2	1
36	46	N	N	Y	N	N	N	N	N	N	8	3325	9	Y	N	N	3777	17	222.2	HCG	7	3.6871	11	7	0	0	1	0
41	45	N	Y	N	N	N	N	N	N	N	12	5700	12	N	N	Y	1308	5	261.6	HCG	7.6	0.19	7	4	2	50	1	1
36	37	N	N	Y	N	N	N	N	N	N	10	4725	11	Y	N	N	2093	5	418.6	HCG	14.1	1.6288	9	2	1	50	1	1
34	34	N	N	N	N	Y	N	N	Y	N	9	3025	10	Y	N	N	2630	11	239.1	HCG	9.5	2.47	12	8	3	37.5	1	0
42	44	N	Y	N	N	N	N	N	N	N	13	7875	14	Y	N	N	2135	7	305	HCG	4	1.999	14	9	0	0	2	0
45	53	N	Y	N	N	N	N	N	N	N	10	4775	11	Y	N	N	2892	8	361.5	HCG	8.7	1.4278	12	5	1	20	1	0
38	33	N	Y	N	N	N	N	N	N	N	10	5100	10	Y	N	N	1905	5	381	HCG	14.7	1.1792	6	3	2	66.7	2	1
40	41	N	Y	Y	N	N	N	N	N	N	12	5250	12	Y	N	N	1726	6	287.7	HCG	8.2	1.0252	10	6	3	50	1	1
42	48	N	Y	Y	N	N	N	N	N	N	10	4500	11	Y	N	N	1061	3	353.7	HCG	9.1195	0.33	3	2	0	0	2	0
40	36	N	Y	N	N	N	N	N	N	N	9	4725	10	Y	N	N	1587	4	396.8	HCG	6.8	1.7832	7	3	0	0	1	0
41	46	N	Y	N	N	N	N	N	N	N	9	4200	10	Y	N	N	1359	4	339.8	HCG	6.8	1.356	5	4	2	50	1	1
37	39	N	N	Y	N	N	N	N	N	N	10	3100	10	Y	N	N	4104	10	410.4	HCG	7.7	4.6	23	16	4	25	1	0
32	34	N	N	N	N	N	N	N	N	Y	10	2925	11	Y	N	N	2298	14	164.1	HCG	6.3	3.1066	12	6	2	33.3	2	0
35	35	N	N	Y	N	N	N	N	N	N	9	3070	10	Y	N	N	5629	10	562.9	HCG	5.5	4.08	17	10	2	20	1	0
28	34	N	N	Y	N	N	N	N	N	N	10	2750	11	Y	N	N	2360	14	168.6	HCG	7.61	2.01	20	13	5	38.5	1	0
38	39	N	N	N	N	N	N	N	N	Y	10	4900	11	Y	N	N	3963	13	304.8	HCG	9.1	2.2647	18	7	4	57.1	2	1
40	44	N	Y	Y	N	N	N	N	N	N	11	5475	12	Y	N	N	2572	6	428.7	HCG	8.5	1.2228	6	3	0	0	1	0
38	44	N	Y	N	N	N	N	N	N	N	14	6300	15	N	N	Y	1250	4	312.5	HCG	8.35	0.7	2	1	1	100	1	1
38	44	N	Y	N	N	N	N	N	N	N	9	4875	10	Y	N	N	1564	10	156.4	HCG	7.6	1.5821	12	5	2	40	1	1
38	41	N	N	Y	N	N	N	N	N	N	10	3525	11	N	Y	N	2333	10	233.3	HCG	3.2	0.58	14	6	3	50	1	1
36	36	N	N	N	N	N	N	N	N	Y	10	3375	9	N	Y	N	3465	19	182.4	HCG	4.6	4.1148	28	15	2	13.3	1	0
30	30	N	N	Y	N	N	N	N	N	N	10	4575	11	Y	N	N	1197	5	239.4	HCG	5.4	2.4002	11	7	4	57.1	1	1
27	27	N	N	N	N	N	N	N	N	Y	8	2175	9	N	Y	N	2803	7	400.4	HCG	6.9	10.4993	41	28	12	42.9	1	1
34	50	N	N	Y	N	N	N	N	N	N	8	2225	9	Y	N	N	4214	13	324.2	HCG	8.017	2.36	14	10	6	60	2	1
30	26	Y	N	N	N	N	N	N	N	N	8	1550	9	Y	N	N	4298	20	214.9	HCG	5.1	10.8	39	25	15	60	2	1
32	37	N	N	N	N	N	N	N	Y	N	10	4250	11	N	Y	N	4227	15	281.8	HCG	5.9	3.8646	27	20	6	30	1	0
33	40	N	N	Y	N	N	N	N	N	N	9	2400	10	Y	N	N	4791	20	239.6	HCG	7.3	3.4565	25	19	5	26.3	1	0
32	33	N	N	N	N	N	N	N	N	Y	11	2925	12	N	Y	N	7695	20	384.8	HCG	0.9	5.1731	47	36	10	27.8	1	0
34	32	N	N	N	N	N	N	N	N	Y	8	2100	9	N	Y	N	8137	30	271.2	HCG	5.6	7.1156	66	3	0	0	1	0
34	35	N	N	N	N	N	N	N	N	Y	8	1775	9	N	Y	N	8222	9	913.6	HCG	4.9	10.6209	42	28	14	50	2	1
34	34	Y	Y	N	N	N	N	N	N	N	10	1800	11	N	Y	N	8843	24	368.5	HCG	6.1	12.6742	46	32	10	31.3	1	0
36	43	Y	N	N	N	N	N	N	N	N	10	4050	11	Y	N	N	6942	26	267	HCG	5.3	8.1204	25	20	3	15	1	0
38	52	N	N	N	N	N	N	Y	N	N	9	4125	10	Y	N	N	4120	19	216.8	HCG	8.2	2.7466	21	12	6	50	2	1
39	40	N	N	Y	N	N	N	N	N	N	8	2700	9	Y	N	N	4989	15	332.6	HCG	3.8	3.3468	14	4	1	25	1	0
38	39	N	N	N	N	N	N	N	N	N	10	3450	11	Y	N	N	5061	14	361.5	HCG	7.65	2.91	14	9	2	22.2	1	0
39	43	N	Y	N	N	N	N	N	N	N	11	5900	11	Y	N	N	5588	17	328.7	HCG	7.9	1.965	11	9	5	55.6	2	1
40	48	N	Y	N	N	N	N	N	Y	N	10	3675	11	Y	N	N	7279	18	404.4	HCG	10.5	3.2303	25	18	3	16.7	1	0
41	38	N	Y	N	N	N	Y	N	N	N	10	5625	11	Y	N	N	4121	14	294.4	HCG	11	0.69	13	9	4	44.4	2	1
41	39	N	N	N	N	N	N	N	Y	N	9	2625	10	Y	N	N	5407	21	257.5	HCG	8.3487	2.67	34	24	5	20.8	1	0
41	45	N	Y	Y	N	N	N	N	N	N	9	4875	11	N	N	Y	5910	9	656.7	HCG	8.5	1.6444	12	7	3	42.9	2	1
42	33	N	Y	Y	N	N	N	N	N	N	10	4500	11	Y	N	N	6612	9	734.7	HCG	5.8	1.61	17	6	2	33.33333333	2	0
41	47	N	N	Y	N	N	N	N	N	N	10	4500	11	Y	N	N	4995	13	384.2	HCG	6.7	5.57	24	3	1	33.33333333	1	0
31	36	N	N	N	N	N	N	N	Y	N	9	2025	10	Y	N	N	7817	25	312.7	Lupron	5.1	4.29	16	13	5	38.5	2	0
31	35	Y	N	Y	N	N	N	N	N	N	9	2000	10	Y	N	N	2855	12	237.9	Lupron	6.3	9.5225	12	7	4	57.1	1	1
37	37	Y	N	Y	N	N	N	N	N	N	10	2125	10	Y	N	N	5388	17	316.9	Lupron	5.604	9.6	20	7	0	0	2	0
34	33	Y	N	N	N	N	N	N	N	N	10	2775	10	Y	N	N	3304	19	173.9	Lupron	4.2	7.7042	29	17	8	47.1	2	1
36	38	N	N	N	Y	N	N	N	N	N	9	3375	10	Y	N	N	3356	12	279.7	Lupron	4.5	3.5154	14	8	1	12.5	2	0
34	33	Y	N	N	N	N	N	N	N	N	11	3825	11	Y	N	N	1532	14	109.4	Lupron	8.4	7.1703	16	9	5	55.6	2	1
34	32	N	N	N	N	N	Y	N	N	N	10	2850	10	Y	N	N	1777	10	177.7	Lupron	6.5	3.1562	16	8	4	50	1	1
35	30	N	Y	N	N	N	N	N	N	N	9	3350	10	Y	N	N	2039	6	339.8	Lupron	6.8	1.6	8	5	2	40	1	1
32	41	N	N	N	N	N	N	N	Y	N	10	3825	11	Y	N	N	2927	14	209.1	Lupron	6.8	2.7766	11	3	2	66.7	1	1
38	37	N	N	N	N	N	N	N	Y	N	10	3750	11	Y	N	N	3002	16	187.6	Lupron	6.8	2.9265	12	5	3	60	2	1
36	38	N	N	N	N	N	N	N	N	Y	10	4500	11	Y	N	N	2650	8	331.3	Lupron	9.3	3.14	17	7	0	0	2	0
29	31	N	N	N	N	N	N	N	N	Y	9	2325	10	Y	N	N	3132	11	284.7	Lupron	8.1	2.5138	18	13	8	61.5	2	1
34	35	Y	N	N	N	N	N	N	N	N	10	3450	11	Y	N	N	3154	12	262.8	Lupron	7.1	7.287	26	18	6	33.3	2	0
35	34	Y	N	N	N	N	N	N	N	N	9	2775	10	Y	N	N	3304	19	173.9	Lupron	4.2	7.7912	29	17	8	47.1	2	1
42	42	N	N	N	N	N	Y	N	N	N	9	3275	10	Y	N	N	3323	12	276.9	Lupron	7.99	3.2	13	11	4	36.4	2	0
37	46	N	N	Y	Y	N	N	N	N	N	9	2100	10	Y	N	N	3343	27	123.8	Lupron	5.4	4.86	26	16	13	81.3	2	1
37	39	N	N	N	N	N	Y	N	N	N	9	3375	10	Y	N	N	3356	12	279.7	Lupron	4.5	3.5264	14	8	1	12.5	2	0
30	31	N	N	Y	N	N	N	N	N	N	8	1875	9	Y	N	N	7695	8	961.9	Lupron	4.2	5.8009	21	13	6	46.2	2	1
36	44	Y	N	Y	N	N	N	N	N	N	8	1950	9	Y	N	N	3435	19	180.8	Lupron	6.2	9.2908	23	17	6	35.3	1	0
30	33	N	N	N	Y	N	N	N	N	N	9	2850	10	Y	N	N	3514	13	270.3	Lupron	9.6	2.568	14	10	4	40	1	1
34	40	Y	N	N	N	N	N	N	N	N	9	2775	10	Y	N	N	3535	12	294.6	Lupron	6.9	7.6969	16	14	9	64.3	2	1
38	38	N	N	Y	N	N	N	N	N	N	9	2700	10	Y	N	N	3548	20	177.4	Lupron	6.3	5.26	32	27	8	29.6	1	0
35	34	N	N	Y	N	N	N	N	N	N	9	3075	10	Y	N	N	3588	20	179.4	Lupron	7.6	3.0932	20	12	8	66.7	2	1
35	41	Y	N	N	N	N	N	N	N	N	9	2550	9	Y	N	N	3654	12	304.5	Lupron	6.112	4.02	26	21	6	28.6	1	0
32	36	N	N	Y	N	N	N	N	N	N	12	3850	12	Y	N	N	3736	11	339.6	Lupron	4.5	3.7679	28	21	5	23.8	2	0
39	42	N	N	N	N	N	N	N	Y	N	11	4425	11	Y	N	N	3758	6	626.3	Lupron	4.3	3.3153	29	5	1	20	1	0
29	30	Y	N	N	N	N	N	N	N	N	9	2000	10	Y	N	N	4087	3	1362.3	Lupron	4.7	11.1228	34	20	4	20	1	0
30	38	Y	N	N	N	N	N	N	N	N	10	2325	10	Y	N	N	4422	13	340.2	Lupron	5.4	8.3542	31	24	7	29.2	2	0
34	38	N	N	N	N	N	N	N	Y	N	9	2925	10	Y	N	N	5236	11	476	Lupron	8.17	3.42	23	16	8	50	2	1
27	35	Y	N	N	N	N	N	N	N	N	9	1475	10	Y	N	N	5523	25	220.9	Lupron	7.7	38.3	37	20	11	55	1	1
28	31	N	N	N	N	N	N	N	N	Y	10	2550	11	Y	N	N	6574	17	386.7	Lupron	6.8	3.73	26	22	7	31.8	2	0
29	31	Y	N	N	N	N	N	Y	N	N	9	1550	10	Y	N	N	7347	18	408.2	Lupron	6.7	17.9	16	13	6	46.2	1	1
35	38	Y	N	N	N	N	Y	N	N	N	9	2150	9	Y	N	N	4165	9	462.8	Lupron	6.5624	12.6	16	9	7	77.8	2	1
35	26	N	N	N	N	Y	N	N	N	N	9	2675	10	Y	N	N	4416	22	200.7	Lupron	9.5	2.47	22	19	10	52.6	2	1
37	39	N	N	N	N	N	N	N	Y	N	10	3225	11	Y	N	N	5144	12	428.7	Lupron	6.9	3.3498	14	3	2	66.7	1	1
37	40	N	N	N	N	N	N	N	N	Y	9	2600	10	Y	N	N	8141	19	428.5	Lupron	6.8	4.5843	27	21	9	42.9	2	1
36	42	N	N	N	N	N	N	N	Y	N	9	3075	10	Y	N	N	6349	17	373.5	Lupron	6.2917	4.85	32	28	11	39.3	2	0
38	39	N	N	N	N	N	N	N	Y	N	8	2825	9	Y	N	N	4345	12	362.1	Lupron	5.8341	4.319	31	12	5	41.7	2	1
37	39	N	N	N	N	N	Y	N	Y	N	10	2625	11	Y	N	N	6304	25	252.2	Lupron	6.9	4.065	12	8	2	25	2	0
39	52	N	N	N	N	N	N	Y	N	N	9	4475	10	Y	N	N	8214	22	373.4	Lupron	8.2	3.5288	28	16	6	37.5	2	0
